# Supplementary material for: Morphological Control of Supported ZnO Nanosheet Arrays and Their Application in Photodegradation of Organic Pollutants
Source: Nanomaterials (Basel). 2023 Jan 21;13(3):443. doi: 10.3390/nano13030443 (PMC9919505; doi:10.3390/nano13030443)
Supplement: Supplementary file 1 [file nanomaterials-13-00443-s001.zip]

Archive with 1 entries (1 files):
- nanomaterials-2110709-supplementary.pdf
